# Supplementary material for: Distinct Patterns of Association of Variants at 11q23.3 Chromosomal Region with Coronary Artery Disease and Dyslipidemia in the Population of Andhra Pradesh, India
Source: PLoS One. 2016 Jun 3;11(6):e0153720. doi: 10.1371/journal.pone.0153720 (PMC4892567; doi:10.1371/journal.pone.0153720)
Supplement: S2 Table — (XLSX) [file pone.0153720.s003.xlsx]

## Sheet: Sheet1
	S2 Table. Allelic and genotype data for CAD cases and controls for all the SNPs under study
S No	SNP Rs ID	Chromosomal Region	Nucleotide position	Minor Allele	Major allele	MAF Cases	MAF controls	Chisquare	P- Value	Odds Ratio	No of genotypes in Cases	No of genotypes in controls
1	rs12280753	11q23.3	116742944	T	C	0.06132	0.04316	3.013	0.08257	1.448	5/42/377	2/37/436
2	rs11216126	11q23.3	116746524	C	A	0.3325	0.3737	3.331	0.06798	0.835	43/194/184	82/197/204
3	rs11556024	11q23.3	116748335	T	C	0.0892	0.07084	2.096	0.1477	1.285	6/64/356	17/35/435
4	rs28927680	11q23.3	116748357	C	G	0.03883	0.04004	0.01712	0.8959	0.9687	1/30/381	4/31/452
5	rs11216129	11q23.3	116749540	A	C	0.3268	0.3527	1.297	0.2547	0.8909	39/188/180	69/190/206
6	rs180338	11q23.3	116749977	A	G	0.006803	0	6.702	0.009631	NA	0/6/435	0/0/491
7	rs17440396	11q23.3	116751054	A	G	0.03277	0.2017	116.6	3.557e-27	0.1341	2/23/387	10/172/294
8	rs12292921	11q23.3	116751247	G	T	0.1013	0.08142	2.084	0.1489	1.271	24/33/343	24/30/425
9	rs180326	11q23.3	116753987	C	A	0.3097	0.3358	1.395	0.2376	0.8875	39/184/200	59/203/216
10	rs180324	11q23.3	116754616	G	A	0.1045	0.08763	1.488	0.2226	1.214	14/61/351	13/59/413
11	rs2075295	11q23.3	116757685	C	T	0.4787	0.471	0.1075	0.743	1.031	103/198/121	124/206/152
12	rs17519079	11q23.3	116758437	A	G	0.04147	0.04802	0.4481	0.5033	0.8577	8/19/395	11/24/444
13	rs4938310	11q23.3	116759233	T	C	0.0782	0.07287	0.1853	0.6669	1.079	0/66/356	1/70/423
14	rs918143	11q23.3	116759884	T	C	0.2954	0.2649	2.069	0.1503	1.163	56/132/225	49/160/278
15	rs3741301	11q23.3	116760675	G	A	0.2382	0.2278	0.2628	0.6082	1.06	31/129/241	27/161/284
16	rs3741300	11q23.3	116760974	T	C	0.2506	0.2335	0.6927	0.4053	1.098	30/140/229	27/165/277
17	rs3825041	11q23.3	116760991	A	G	0.1849	0.2089	1.612	0.2042	0.8589	16/120/275	27/147/307
18	rs10488699	11q23.3	116761784	A	G	0.2188	0.1889	2.423	0.1196	1.202	16/143/241	17/150/320
19	rs918144	11q23.3	116763109	C	T	0.4567	0.4475	0.1495	0.699	1.038	99/171/134	106/214/156
20	rs10488698	11q23.3	116763231	T	C	0.04176	0.02282	5.309	0.02122	1.866	4/28/399	2/18/462
21	rs17119975	11q23.3	116763841	C	T	0.3399	0.3614	0.9266	0.3357	0.9099	44/205/182	77/198/212
22	rs2187126	11q23.3	116765068	G	A	0.1123	0.13	1.273	0.2593	0.8472	11/69/325	7/110/360
23	rs10790162	11q23.3	116768388	A	G	0.2354	0.2105	1.632	0.2015	1.155	43/115/269	28/149/310
24	rs1268353	11q23.3	116768976	T	C	0.4575	0.3888	8.745	0.003104	1.326	83/222/119	31/312/138
25	rs1263149	11q23.3	116769225	A	G	0.4204	0.4346	0.3417	0.5589	0.9436	77/163/137	96/207/156
26	rs623908	11q23.3	116769652	G	A	0.4512	0.4884	2.408	0.1207	0.8613	88/185/127	129/206/140
27	rs664059	11q23.3	116771421	T	C	0.3658	0.3056	7.171	0.007409	1.31	66/165/175	55/184/242
28	rs2041967	11q23.3	116774433	G	A	0.4208	0.4366	0.4579	0.4986	0.9376	77/202/144	106/208/167
29	rs964184	11q23.3	116778201	G	C	0.2424	0.3302	15.35	8.922e-05	0.6491	32/112/219	85/145/247
30	rs11823543	11q23.3	116778419	A	G	0.03571	0.03893	0.1323	0.7161	0.9142	3/25/406	4/30/454
31	rs1043740	11q23.3	116778795	T	C	0.02019	0.001046	16.56	4.726e-05	19.68	2/13/406	0/1/477
32	rs17120029	11q23.3	116779402	T	C	0.07027	0.06498	0.1818	0.6698	1.088	9/34/327	8/43/403
33	rs1942478	11q23.3	116780747	G	T	0.3215	0.3577	2.622	0.1054	0.8507	45/182/196	71/200/207
34	rs12286037	11q23.3	116781491	T	C	0.05543	0.03593	4.044	0.04433	1.574	4/40/389	2/31/454
35	rs4417316	11q23.3	116781585	T	C	0.3015	0.3483	4.427	0.03538	0.8074	37/175/201	70/193/215
36	rs6589566	11q23.3	116781707	G	A	0.3935	0.2627	33.36	7.66e-09	1.821	64/175/146	46/157/271
37	rs2075290	11q23.3	116782580	C	T	0.1744	0.2078	3.303	0.06915	0.805	15/121/297	26/150/310
38	rs618923	11q23.3	116783443	G	A	0.1144	0.107	0.2457	0.6201	1.078	11/72/328	9/86/391
39	rs603446	11q23.3	116783719	T	C	0.2476	0.2237	1.417	0.2338	1.142	37/131/246	27/163/295
40	rs3741298	11q23.3	116786845	G	A	0.3263	0.3543	1.44	0.2302	0.8827	39/170/171	72/177/204
41	rs2075294	11q23.3	116787406	T	G	0.07471	0.05215	3.985	0.0459	1.468	3/59/373	3/45/441
42	rs2266788	11q23.3	116789970	C	T	0.2041	0.2262	1.275	0.2588	0.8772	25/119/270	39/136/298
43	rs619054	11q23.3	116790097	T	C	0.1173	0.1063	0.5442	0.4607	1.117	16/67/339	18/65/392
44	rs2072560	11q23.3	116791110	T	C	0.178	0.1983	1.17	0.2795	0.8755	17/113/283	36/110/313
45	rs3135506	11q23.3	116791691	G	C	0.03325	0.03601	0.1021	0.7493	0.9209	2/24/395	4/27/455
46	rs651821	11q23.3	116791863	C	T	0.1929	0.1981	0.07563	0.7833	0.9674	19/119/269	24/139/309
47	rs648450	11q23.3	116792069	A	G	0.03738	0.00611	22.09	2.6e-06	6.317	9/14/405	1/4/486
48	rs662799	11q23.3	116792991	G	A	0.1869	0.2025	0.6953	0.4044	0.9055	19/119/282	26/146/317
49	rs1787680	11q23.3	116794060	A	T	0.2358	0.2155	1.078	0.2991	1.124	35/130/259	24/161/300
50	rs1729410	11q23.3	116794945	C	G	0.3345	0.3109	1.135	0.2867	1.114	59/161/197	48/200/228
51	rs7128182	11q23.3	116795599	G	T	0.01629	0.001044	12.8	0.0003473	15.85	1/11/387	0/1/478
52	rs633389	11q23.3	116796621	T	C	0.08105	0.1585	24.1	9.149e-07	0.4682	5/55/341	17/115/338
53	rs633867	11q23.3	116796764	T	C	0.0801	0.05809	3.384	0.06584	1.412	6/54/352	2/52/428
54	rs672143	11q23.3	116799345	G	A	0.03731	0.02922	0.8827	0.3475	1.288	5/20/377	5/17/440
55	rs11600380	11q23.3	116799466	C	T	0.2774	0.314	2.852	0.09128	0.8388	35/163/222	55/187/231
56	rs6589567	11q23.3	116799960	A	C	0.2553	0.2582	0.02002	0.8875	0.9849	30/158/239	37/179/274
57	rs1263163	11q23.3	116802796	A	G	0.1415	0.1976	10.15	0.001446	0.6697	3/116/312	9/176/306
58	rs1729409	11q23.3	116803052	C	T	0.3522	0.3415	0.2275	0.6334	1.049	63/172/188	52/217/201
59	rs625524	11q23.3	116803787	A	G	0.05861	0.04948	0.7361	0.3909	1.196	3/43/372	0/48/437
60	rs1729408	11q23.3	116804102	C	T	0.3571	0.3381	0.7234	0.395	1.087	63/179/185	56/216/213
61	rs1263167	11q23.3	116807007	G	A	0.1247	0.0942	4.35	0.03701	1.37	14/78/333	7/77/399
62	rs1263171	11q23.3	116809614	A	G	0.4977	0.4274	9.026	0.002662	1.327	120/187/122	105/202/175
63	rs1263173	11q23.3	116810292	A	G	0.4014	0.3763	1.229	0.2677	1.111	60/230/146	81/209/203
64	rs2727793	11q23.3	116812658	A	G	0.388	0.3604	1.458	0.2273	1.125	59/204/152	75/201/211
65	rs7396835	11q23.3	116813312	T	C	0.3905	0.4398	4.439	0.03512	0.816	81/159/171	105/214/163
66	rs7396851	11q23.3	116813448	T	C	0.3644	0.4119	4.107	0.0427	0.8187	61/171/170	84/220/167
67	rs2542063	11q23.3	116814051	A	G	0.3893	0.3633	1.248	0.264	1.117	55/203/144	75/193/204
68	rs2849168	11q23.3	116814485	C	T	0.0628	0.02479	16	6.322e-05	2.635	18/17/387	8/8/468
69	rs2849165	11q23.3	116817762	A	G	0.2309	0.3523	31.13	2.407e-08	0.5519	24/139/242	64/213/207
70	rs1268354	11q23.3	116819862	T	C	0.4976	0.4862	0.2302	0.6314	1.047	112/193/114	116/227/129
71	rs1263177	11q23.3	116819996	T	C	0.4988	0.4958	0.01656	0.8976	1.012	114/192/115	120/228/124
72	rs5110	11q23.3	116820918	T	G	0.01103	0.008639	0.2564	0.6126	1.28	0/9/399	1/6/456
73	rs5095	11q23.3	116822447	G	A	0.1198	0.09494	2.83	0.09252	1.297	15/67/323	13/64/397
74	rs5091	11q23.3	116823289	A	G	0.1771	0.2311	7.784	0.005271	0.7163	2/137/259	3/220/266
75	rs2216311	11q23.3	116825327	A	G	0.5048	0.4936	0.2207	0.6385	1.046	111/202/107	116/231/122
76	rs2098453	11q23.3	116825964	T	C	0.4942	0.4836	0.2051	0.6506	1.043	115/194/120	118/235/134
77	rs2727789	11q23.3	116826171	A	C	0.5049	0.4895	0.418	0.518	1.064	108/196/104	115/235/125
78	rs2849176	11q23.3	116826205	G	A	0.4882	0.4835	0.03848	0.8445	1.019	107/198/117	119/232/135
79	rs2849174	11q23.3	116826350	T	C	0.1225	0.1129	0.3967	0.5288	1.098	8/84/316	16/75/383
80	rs2071523	11q23.3	116826628	A	G	0.4735	0.4732	0.0001197	0.9913	1.001	102/189/124	109/224/134
81	rs2542051	11q23.3	116827022	A	C	0.4764	0.4733	0.01757	0.8945	1.013	106/192/126	113/235/139
82	rs595049	11q23.3	116828729	T	G	0.4828	0.4719	0.2127	0.6447	1.045	100/194/114	107/239/134
83	rs2854117	11q23.3	116829426	A	G	0.4486	0.4591	0.187	0.6654	0.9587	85/179/125	99/228/137
84	rs2854116	11q23.3	116829453	A	G	0.4528	0.4402	0.2522	0.6155	1.052	94/167/131	87/172/134
85	rs5132	11q23.3	116832062	T	C	0.08005	0.06503	1.424	0.2327	1.251	3/55/323	7/47/415
86	rs5128	11q23.3	116832924	C	G	0.3547	0.3768	0.9672	0.3254	0.909	68/169/193	73/224/194
87	rs11216153	11q23.3	116834384	T	G	0.1988	0.1961	0.02162	0.8831	1.017	18/135/277	21/149/317
88	rs12718462	11q23.3	116835003	C	T	0.1286	0.1537	2.309	0.1286	0.8125	14/80/326	32/82/361
89	rs5081	11q23.3	116835630	T	A	0.04534	0.03731	0.7047	0.4012	1.225	5/26/366	2/31/436
90	rs4882	11q23.3	116836220	T	A	0.01504	0.008658	1.518	0.2179	1.748	1/10/388	1/6/455
91	rs5077	11q23.3	116836236	C	G	0.02455	0.002193	17.01	3.719e-05	11.45	2/15/370	0/2/454
92	rs12718464	11q23.3	116836685	A	G	0.1296	0.1202	0.3555	0.551	1.09	13/79/313	9/94/363
93	rs5072	11q23.3	116836867	T	C	0.327	0.37	3.614	0.05728	0.8273	57/160/202	75/200/198
94	rs2070665	11q23.3	116836968	T	C	0.3371	0.3839	4.065	0.04378	0.8159	55/159/185	85/184/192
95	rs632153	11q23.3	116839523	T	G	0.04535	0.03455	1.407	0.2356	1.327	2/35/393	2/30/460
